# Supplementary material for: Novel Bifunctional Affibody Molecules with Specific Binding to Both EBV LMP1 and LMP2 for Targeted Therapy of Nasopharyngeal Carcinoma
Source: Int J Mol Sci. 2023 Jun 14;24(12):10126. doi: 10.3390/ijms241210126 (PMC10299379; doi:10.3390/ijms241210126)
Supplement: Supplementary file 1 [file ijms-24-10126-s001.zip]

Archive with 1 entries (1 files):
- ijms-2393902-supplementary.pdf
